# Supplementary material for: Relative Weights of Temporal Envelope Cues in Different Frequency Regions for Mandarin Vowel, Consonant, and Lexical Tone Recognition
Source: Front Neurosci. 2021 Dec 2;15:744959. doi: 10.3389/fnins.2021.744959 (PMC8678109; doi:10.3389/fnins.2021.744959)
Supplement: Supplementary file 1 [file Data_Sheet_1.XLSX]

## Sheet: Sheet1
	No	Age	Sex	Region																Relative Weight
				12345	1234	1345	1245	1235	2345	123	124	125	134	135	145	234	235	245	345	Region 1	Region 2	Region 3	Region 4	Region 5
Vowel	1	24	Female	0.906	0.906	0.766	0.828	0.938	0.906	0.859	0.781	0.688	0.719	0.594	0.609	0.953	0.844	0.672	0.766	0.138825	0.289872	0.262616	0.186742	0.121945
	2	24	Female	1	0.969	0.906	0.891	0.969	0.938	0.859	0.828	0.734	0.875	0.703	0.688	0.906	0.875	0.875	0.844	0.153803	0.239069	0.239069	0.214014	0.154045
	3	26	Male	1	0.969	0.828	0.938	0.984	0.969	0.906	0.859	0.75	0.703	0.406	0.688	0.797	0.75	0.672	0.672	0.191127	0.312183	0.181068	0.204884	0.110739
	4	24	Male	0.969	0.984	0.719	0.891	0.969	0.938	0.688	0.625	0.625	0.625	0.453	0.641	0.813	0.797	0.625	0.656	0.128946	0.297632	0.225771	0.197137	0.150514
	5	27	Male	0.984	0.969	0.766	0.844	0.953	0.984	0.688	0.781	0.813	0.594	0.375	0.344	0.891	0.938	0.656	0.625	0.0848792	0.39933	0.233282	0.1589	0.123609
	6	24	Female	0.906	0.938	0.734	0.938	0.938	0.891	0.938	0.828	0.859	0.703	0.563	0.703	0.875	0.781	0.594	0.656	0.219784	0.315134	0.192529	0.158394	0.114159
	7	24	Female	0.922	0.953	0.734	0.797	0.906	0.859	0.828	0.781	0.703	0.656	0.5	0.484	0.75	0.594	0.5	0.573	0.229045	0.307884	0.231727	0.168024	0.0633202
	8	22	Female	0.984	0.953	0.719	0.719	0.938	0.938	0.844	0.766	0.578	0.688	0.531	0.563	0.938	0.734	0.625	0.703	0.132558	0.299391	0.288754	0.203746	0.0755523
	9	26	Male	0.969	0.922	0.734	0.875	0.813	0.875	0.75	0.703	0.656	0.547	0.453	0.594	0.719	0.578	0.438	0.406	0.241081	0.31114	0.178972	0.182947	0.0858591
	10	25	Male	1	0.913	0.781	0.9	0.913	0.9	0.828	0.781	0.688	0.656	0.531	0.688	0.813	0.781	0.672	0.75	0.164857	0.277381	0.206072	0.203424	0.148266
	11	25	Female	0.984	1	0.703	0.906	0.953	0.922	0.891	0.813	0.75	0.563	0.438	0.609	0.875	0.906	0.797	0.547	0.139759	0.400228	0.177509	0.163638	0.118866
	No	Age	Sex	Region																Relative Weight
				12345	1234	1345	1245	1235	2345	123	124	125	134	135	145	234	235	245	345	Region 1	Region 2	Region 3	Region 4	Region 5
Consonant	1	24	Female	0.85	0.55	0.813	0.75	0.75	0.9	0.4	0.325	0.637	0.525	0.65	0.7	0.563	0.75	0.763	0.825	0.0466391	0.121096	0.20848	0.205377	0.418407
	2	24	Female	0.938	0.713	0.813	0.788	0.8	0.825	0.325	0.488	0.538	0.5	0.563	0.625	0.42	0.65	0.6	0.713	0.13322	0.131626	0.178158	0.221396	0.3356
	3	26	Male	0.925	0.675	0.738	0.725	0.575	0.85	0.313	0.325	0.325	0.3	0.45	0.575	0.488	0.413	0.663	0.713	0.0238295	0.128967	0.177703	0.338522	0.330978
	4	24	Male	0.663	0.45	0.463	0.463	0.65	0.55	0.45	0.363	0.425	0.363	0.438	0.575	0.425	0.413	0.55	0.6	0.135258	0.170531	0.19286	0.19286	0.308491
	5	27	Male	0.863	0.763	0.775	0.8	0.713	0.8	0.463	0.3	0.55	0.35	0.55	0.688	0.563	0.688	0.588	0.637	0.10346	0.178525	0.198651	0.188316	0.331049
	6	24	Female	0.938	0.75	0.725	0.75	0.65	0.788	0.338	0.475	0.538	0.438	0.45	0.588	0.588	0.6	0.65	0.663	0.0826802	0.199912	0.162159	0.279391	0.275858
	7	24	Female	0.875	0.763	0.6	0.663	0.688	0.725	0.338	0.325	0.338	0.388	0.413	0.475	0.488	0.463	0.388	0.5	0.126519	0.186644	0.246386	0.230139	0.210311
	8	22	Female	0.938	0.7	0.838	0.8	0.65	0.825	0.313	0.35	0.438	0.375	0.313	0.512	0.438	0.413	0.525	0.588	0.104599	0.153086	0.153443	0.301763	0.28711
	9	26	Male	0.925	0.7	0.738	0.775	0.775	0.825	0.338	0.5	0.613	0.438	0.512	0.675	0.388	0.563	0.563	0.625	0.168314	0.161726	0.123847	0.213109	0.333004
	10	25	Male	0.813	0.65	0.675	0.775	0.788	0.738	0.263	0.138	0.287	0.213	0.375	0.438	0.275	0.55	0.475	0.438	0.0752326	0.18889	0.197654	0.147095	0.391128
	11	25	Female	0.938	0.738	0.8	0.8	0.763	0.85	0.363	0.4	0.45	0.275	0.463	0.663	0.35	0.588	0.638	0.713	0.0926213	0.154997	0.144693	0.234434	0.373255
	No	Age	Sex	Region																Relative Weight
				12345	1234	1345	1245	1235	2345	123	124	125	134	135	145	234	235	245	345	Region 1	Region 2	Region 3	Region 4	Region 5
Tone	1	24	Female	1	0.969	0.938	0.938	0.969	0.813	0.953	0.969	0.969	0.922	0.922	0.969	0.75	0.781	0.844	0.688	0.308903	0.198653	0.149714	0.16835	0.174379
	2	24	Female	0.969	1	0.784	1	1	0.719	1	1	1	0.984	1	1	0.656	0.578	0.781	0.578	0.404559	0.197062	0.109809	0.150506	0.138064
	3	26	Male	0.984	1	0.984	0.984	1	0.797	0.984	1	1	0.969	0.922	1	0.984	0.625	0.75	0.625	0.338013	0.199321	0.154196	0.193382	0.115088
	4	24	Male	0.891	0.891	0.797	0.844	0.844	0.734	0.9	0.844	0.688	0.719	0.781	0.922	0.609	0.469	0.594	0.594	0.354624	0.166974	0.148791	0.197249	0.132361
	5	27	Male	0.953	0.984	0.781	1	0.922	0.719	0.938	0.984	0.922	0.844	0.906	0.922	0.625	0.578	0.703	0.625	0.378091	0.204593	0.109714	0.1652	0.142402
	6	24	Female	0.984	0.984	0.969	1	1	0.719	0.984	0.984	0.984	1	1	1	0.672	0.656	0.75	0.656	0.387624	0.157531	0.139312	0.157767	0.157767
	7	24	Female	0.938	0.922	0.906	0.891	0.938	0.625	0.922	0.969	0.922	0.906	1	0.938	0.578	0.594	0.578	0.422	0.456353	0.160382	0.133264	0.116477	0.133523
	8	22	Female	1	1	0.969	1	0.984	0.688	0.969	1	0.984	1	1	1	0.688	0.641	0.609	0.563	0.423322	0.155747	0.143552	0.146581	0.130799
	9	26	Male	1	1	0.984	1	1	0.734	0.984	0.984	1	1	1	1	0.578	0.703	0.656	0.703	0.398697	0.141086	0.150345	0.141086	0.168785
	10	25	Male	0.9688	0.922	0.969	0.969	0.938	0.781	0.938	0.969	0.938	0.969	0.859	0.938	0.64	0.609	0.656	0.609	0.378651	0.163439	0.137594	0.176157	0.144158
	11	25	Female	0.953	0.984	0.781	1	0.922	0.719	0.953	0.984	0.922	0.844	0.906	0.922	0.578	0.625	0.703	0.625	0.379198	0.205845	0.111046	0.153505	0.150406
